# Supplementary material for: GPR52 regulates cAMP in T cells but is dispensable for encephalitogenic responses
Source: Front Immunol. 2023 Jan 24;13:1113348. doi: 10.3389/fimmu.2022.1113348 (PMC9902724; doi:10.3389/fimmu.2022.1113348)
Supplement: Supplementary Table 1 — Antibodies used for flow cytometry and FACS staining. [file Table_1.xlsx]

## Sheet: Table S1 
Experiment	AB	Clone	Company	RRID
FACS purification of Teffs and Tregs of Gpr52–/– and Gpr52+/+ mice	CD3ε	145-2C11	BioLegend	AB_312671
	CD4	GK1.5	BioLegend	AB_312707
	CD8a	53-6.7	BioLegend	AB_312751
	CD25	PC61	BioLegend	AB_2563059
	CD127	A7R34	BioLegend	AB_11218800
Nanostring nCounter analysis	CD3 ε	145-2C11	BioLegend	AB_312671
	CD4	GK1.5	BioLegend	AB_312707
	CD127	BV127	BioLegend	AB_11218800
	CD25	PC21	BioLegend	AB_2563059
	CD8a	53-6.7	BioLegend	AB_312751
T cell activation assay	CD3ε	145-2C11	BioLegend	AB_312671
	CD4	GK1.5	BioLegend	AB_312707
	CD8a	53-6.7	BioLegend	AB_2562610
	CD25	PC61	BioLegend	AB_2563059
	CD69	H1-2F3	BioLegend	AB_940497
	Foxp3	FJK-16s	Thermo Fisher	AB_469457
T cell proliferation assay	CD3 ε	145-2C11	BioLegend	AB_893318
	CD4	GK1.5	BioLegend	AB_493374
	BrdU	3D4	BioLegend	AB_2564481
	Foxp3	FJK-16s	Thermo Fisher	AB_469457
T cell differentiation assay	CD3ε	145-2C11	BioLegend	AB_1089314
	CD4	GK1.5	BioLegend	AB_2564586
	IFNγ	XNG1.2	BioLegend	AB_2734493
	IL-4	11B11	BioLegend	AB_2564558
	IL-17a	TC11-18H10.1	BioLegend	AB_536018
	Foxp3	150D	BioLegend	AB_439748
Treg suppression assay	CD3ε	145-2C11	BioLegend	AB_893318
	CD4	GK1.5	BioLegend	AB_493374
	Foxp3	FJK-16s	Thermo Fisher	AB_469457
Table S1: Antibodies used for flow cytometry and FACS staining.
