# Supplementary material for: GPR52 regulates cAMP in T cells but is dispensable for encephalitogenic responses
Source: Front Immunol. 2023 Jan 24;13:1113348. doi: 10.3389/fimmu.2022.1113348 (PMC9902724; doi:10.3389/fimmu.2022.1113348)
Supplement: Supplementary Table 2 — Differentiation factors used for the T cell differentiation assay. [file Table_2.xlsx]

## Sheet: Table S2
Th1	Th2	Th17	Treg
20 IU/ml IL-2 (Peprotech)	50 ng/ml IL-4 (Peprotech)	2 ng/ml TGFβ (Peprotech)	2 ng/ml TGFβ (Peprotech)
20 ng/ml IFNγ (Peprotech)	5 µg/ml anti-IFNγ (BioLegend)	20 ng/ml IL-1b (Peprotech)	100 IU/ml IL-2 (Peprotech)
20 ng/ml IL-12 (Peprotech)	5 µg/ml anti-IL-12 (BioLegend)	25 ng/ml IL-6 (Peprotech)
5 µg/ml anti-IL-4 (BioLegend)		20 ng/ml IL-23 (R&D Systems)
		40 mM NaCl (Carl Roth)
		10 µg/ml anti-IFNγ (BioLegend)
		10 µg/ml anti-IL-4 (BioLegend)
Table S2: Differentiation factors used for the T cell differentiation assay
